# Supplementary material for: Monitoring of Polycyclic Aromatic Hydrocarbon Levels in Mussels (Mytilus galloprovincialis) from Aquaculture Farms in Central Macedonia Region, Greece, Using Gas Chromatography–Tandem Mass Spectrometry Method
Source: Molecules. 2021 Sep 30;26(19):5953. doi: 10.3390/molecules26195953 (PMC8512793; doi:10.3390/molecules26195953)
Supplement: Supplementary file 1 [file molecules-26-05953-s001.zip]

Archive with 1 entries (1 files):
- molecules-1385446-supplementary.pdf
